# Supplementary material for: Fruit and Fruit-Derived Products of Selected Sambucus Plants as a Source of Phytosterols and Triterpenoids
Source: Plants (Basel). 2025 May 16;14(10):1490. doi: 10.3390/plants14101490 (PMC12114898; doi:10.3390/plants14101490)
Supplement: Supplementary file 1 [file plants-14-01490-s001.zip]

Archive with 1 entries (1 files):
- plants-3604775-supplementary.pdf
